# Supplementary material for: Characterization and Comparison of Extra Virgin Olive Oils of Turkish Olive Cultivars
Source: Molecules. 2023 Feb 3;28(3):1483. doi: 10.3390/molecules28031483 (PMC9919864; doi:10.3390/molecules28031483)
Supplement: Supplementary file 1 [file molecules-28-01483-s001.zip]

Archive with 1 entries (1 files):
- molecules-2168492-supplementary.pdf
